# Supplementary material for: Phenolic Acids Profiles and Phenolic Concentrations of Emmer Cultivars in Response to Growing Year under Organic Management
Source: Foods. 2023 Mar 31;12(7):1480. doi: 10.3390/foods12071480 (PMC10094737; doi:10.3390/foods12071480)
Supplement: Supplementary file 1 [file foods-12-01480-s001.zip › Table S1.xlsx]

## Sheet: Phenolic Acids
				Total	Total	Total	Total	Total	Total	Total	Total	Bound	Bound	Bound	Bound	Bound	Bound	Bound	Bound	Free	Free	Free	Free	Free	Free	Free	Free
Cultivar	Species	Year	Replicate	Ferulic Acid	p-HBA1 Acid	Caffeic Acid	p-Coumaric Acid	Salycylic Acid	Sinapic Acid	Syringic Acid		Ferulic Acid	p-HBA1 Acid	Caffeic Acid	p-Coumaric Acid	Salycylic Acid	Sinapic Acid	Syringic Acid		Ferulic Acid	p-HBA1 Acid	Caffeic Acid	p-Coumaric Acid	Salycylic Acid	Sinapic Acid	Syringic Acid
Farvento	Emmer	2015	1	328.993	4.29951	2.86713	10.0995	2.56091	4.37946	6.56547	359.765	306.869	2.56849	2.14808	8.92988	1.25202	1.80439	2.4304	326.002	22.1245	1.73102	0.719047	1.16961	1.30889	2.57507	4.13507	33.7632
Farvento	Emmer	2015	2	337.757	4.50875	2.8005	10.2492	2.52219	4.33545	6.16974	368.343	316.075	2.75933	2.12402	9.10296	1.32751	1.93438	2.50331	335.826	21.682	1.74941	0.676479	1.14622	1.19468	2.40107	3.66643	32.5163
Farvento	Emmer	2015	3	328.33	4.26507	2.84556	10.0878	2.53426	4.4796	6.14132	358.683	306.869	2.56849	2.14808	8.92988	1.23975	1.93327	2.2831	325.971	21.4608	1.69658	0.697475	1.15792	1.29451	2.54632	3.85822	32.7118
Farvento	Emmer	2015	4	317.161	4.41317	2.80292	9.83949	2.52783	4.37066	6.47492	347.59	294.594	2.51878	2.06216	8.57269	1.16659	1.82059	2.49816	313.233	22.567	1.89439	0.740762	1.2668	1.36124	2.55007	3.97676	34.357
Farvento	Emmer	2016	1	488.417	6.60835	4.20182	15.6317	3.48378	5.95682	8.65493	532.954	459.709	4.38562	3.25014	14.0671	1.80206	2.64792	3.49379	489.355	28.7081	2.22273	0.951674	1.56459	1.68172	3.3089	5.16115	43.5989
Farvento	Emmer	2016	2	487.269	6.72159	4.19228	14.6966	3.28383	5.60647	8.47292	530.242	459.709	4.38562	3.3145	13.2396	1.76528	2.64792	3.71445	488.776	27.5598	2.33597	0.877779	1.45695	1.51854	2.95854	4.75847	41.4661
Farvento	Emmer	2016	3	478.362	6.39224	4.13513	15.7089	3.46937	5.88569	8.13282	522.086	450.515	4.05463	3.24821	14.1912	1.8381	2.67606	3.42391	479.947	27.8469	2.33761	0.886923	1.51765	1.63127	3.20963	4.70891	42.1389
Farvento	Emmer	2016	4	502.208	6.82933	4.09627	15.3591	3.60382	6.12149	8.46636	546.685	473.5	4.55981	3.18192	13.7789	1.9887	2.81259	3.56072	503.383	28.7081	2.26952	0.914354	1.58024	1.61512	3.3089	4.90564	43.3019
Farvento	Emmer	2017	1	365.39	4.85492	3.14277	11.3651	2.74383	4.52947	6.70827	398.734	342.151	3.01777	2.39506	10.1619	1.39598	1.92973	2.73721	363.789	23.2389	1.83715	0.747712	1.20319	1.34786	2.59974	3.97106	34.9456
Farvento	Emmer	2017	2	368.579	4.78578	3.11658	12.0859	2.70476	4.68832	6.83002	402.79	345.572	2.98575	2.34644	10.7819	1.42376	2.21858	2.57106	367.9	23.0065	1.80003	0.770143	1.30401	1.281	2.46975	4.25897	34.8904
Farvento	Emmer	2017	3	361.968	4.88481	3.12532	11.0219	2.71639	4.42545	6.7779	394.92	338.729	2.89614	2.3474	9.75541	1.38202	1.93076	2.68274	359.724	23.2389	1.98867	0.777922	1.26652	1.33438	2.4947	4.09516	35.1962
Farvento	Emmer	2017	4	376.816	5.48186	3.415	11.8757	2.83895	4.93979	7.04761	412.415	352.416	3.39376	2.59025	10.5725	1.43786	2.0722	2.79113	375.273	24.4008	2.0881	0.824749	1.30325	1.4011	2.86759	4.25648	37.1421
Guardiaregia	Emmer	2015	1	276.594	3.95495	2.41055	8.87148	2.04749	3.6399	5.48236	303	257.993	2.48447	1.78789	7.81719	1.00101	1.517	2.10522	274.706	18.6007	1.47048	0.622658	1.05429	1.04647	2.1229	3.37714	28.2946
Guardiaregia	Emmer	2015	2	271.62	3.79173	2.44447	8.82618	2.0932	3.70058	5.35348	297.829	252.833	2.22999	1.85832	7.81254	0.970879	1.57768	2.04289	269.325	18.7867	1.56174	0.586145	1.01364	1.12232	2.1229	3.31059	28.504
Guardiaregia	Emmer	2015	3	272.178	4.02714	2.45279	8.68145	2.21866	3.79397	5.41738	298.769	252.833	2.43478	1.80523	7.58499	1.05179	1.60802	2.04289	269.361	19.3447	1.59236	0.647564	1.09646	1.16687	2.18595	3.37449	29.4084
Guardiaregia	Emmer	2015	4	264.252	3.65971	2.39753	8.1346	2.04713	3.46066	5.54662	289.498	245.093	2.05143	1.74997	7.13222	0.980373	1.38233	1.99996	260.39	19.1587	1.60828	0.647564	1.00238	1.06676	2.07834	3.54666	29.1087
Guardiaregia	Emmer	2016	1	414.815	5.63813	3.5926	13.5489	2.99782	4.95861	7.36007	452.911	389.94	3.50946	2.78417	12.1661	1.49737	2.17587	2.93235	415.005	24.8748	2.12866	0.808432	1.38279	1.50045	2.78275	4.42772	37.9057
Guardiaregia	Emmer	2016	2	402.868	5.37539	3.39755	12.7894	3.05809	5.16351	7.38959	440.042	378.242	3.26801	2.62122	11.4607	1.55836	2.26945	2.87464	402.294	24.6261	2.10738	0.776338	1.3287	1.49973	2.89406	4.51495	37.7473
Guardiaregia	Emmer	2016	3	434.809	5.94604	3.51437	14.2264	3.13237	5.41792	7.59078	474.637	409.437	3.79548	2.72276	12.7744	1.71964	2.40749	3.20999	436.067	25.3723	2.15056	0.791617	1.45193	1.41273	3.01043	4.38079	38.5704
Guardiaregia	Emmer	2016	4	407.265	5.45245	3.55317	12.6727	2.89616	5.07395	7.3174	444.231	382.141	3.40488	2.72849	11.235	1.48271	2.17821	2.93484	406.105	25.1236	2.04757	0.824682	1.4377	1.41345	2.89575	4.38256	38.1253
Guardiaregia	Emmer	2017	1	303.647	4.18207	2.55749	9.26253	2.38333	4.19031	5.95441	332.177	283.075	2.5222	1.90226	8.15255	1.16627	1.7494	2.21931	300.787	20.5723	1.65988	0.655228	1.10998	1.21706	2.4409	3.73511	31.3904
Guardiaregia	Emmer	2017	2	312.962	4.38508	2.73586	9.53985	2.40943	3.98956	6.20467	342.227	291.567	2.57162	2.06138	8.39713	1.13128	1.64444	2.47249	309.845	21.3952	1.81346	0.674483	1.14272	1.27815	2.34513	3.73218	32.3813
Guardiaregia	Emmer	2017	3	318.212	4.45583	2.83216	9.64894	2.44305	4.12474	6.3201	348.037	297.229	2.72856	2.16382	8.47101	1.16514	1.72987	2.47294	315.96	20.9837	1.72728	0.668332	1.17792	1.27791	2.39487	3.84716	32.0772
Guardiaregia	Emmer	2017	4	315.176	4.4681	2.72256	10.0957	2.37039	3.89674	5.70388	344.433	294.398	2.80856	2.06078	9.00857	1.18937	1.64274	2.19032	313.298	20.778	1.65954	0.66178	1.08711	1.18102	2.254	3.51356	31.135
Molise	Emmer	2015	1	288.338	3.8722	2.45589	9.38065	2.12871	3.659	5.53283	315.367	269.673	2.42705	1.83108	8.33288	1.10026	1.63422	2.24368	287.242	18.665	1.44514	0.624813	1.04776	1.02844	2.02478	3.28916	28.1252
Molise	Emmer	2015	2	274.107	3.68228	2.40572	8.76838	1.99171	3.53605	5.36427	299.856	256.189	2.23653	1.82919	7.76253	0.994013	1.49102	2.111	272.613	17.9184	1.44575	0.576526	1.00585	0.997699	2.04503	3.25327	27.2426
Molise	Emmer	2015	3	291.408	3.89186	2.61347	9.34226	2.25951	3.96448	5.50729	318.987	272.369	2.4023	1.96378	8.25279	1.12216	1.74861	2.2879	290.147	19.0384	1.48956	0.649684	1.08947	1.13735	2.21587	3.21939	28.8397
Molise	Emmer	2015	4	285.081	3.81005	2.44651	9.36687	2.17139	3.67977	5.19776	311.753	266.976	2.37876	1.88752	8.40974	1.1213	1.63389	2.07173	284.479	18.1051	1.4313	0.558995	0.957126	1.0501	2.04588	3.12603	27.2745
Molise	Emmer	2016	1	477.514	5.96044	3.91718	15.5611	3.33542	5.62293	8.20957	520.121	451.508	3.81976	3.09734	14.087	1.84215	2.65487	3.39534	480.404	26.006	2.14068	0.819839	1.47402	1.49326	2.96807	4.81423	39.7161
Molise	Emmer	2016	2	500.349	6.64218	4.21395	14.8999	3.52609	5.89666	8.12931	543.658	474.083	4.48009	3.35177	13.5114	1.97219	2.95828	3.64096	503.998	26.2661	2.16209	0.862184	1.38856	1.5539	2.93838	4.48835	39.6595
Molise	Emmer	2016	3	460.494	6.2274	4.0345	14.7228	3.41723	5.58345	8.59188	503.071	433.448	3.97905	3.1555	13.2635	1.7858	2.49666	3.53693	461.665	27.0462	2.24835	0.879003	1.45928	1.63143	3.08679	5.05494	41.406
Molise	Emmer	2016	4	499.309	6.23887	4.27117	15.0559	3.39899	5.66651	7.92757	541.868	474.083	4.22408	3.45133	13.6536	1.87737	2.8445	3.52718	503.661	25.2258	2.01479	0.819839	1.4023	1.52162	2.82201	4.40039	38.2068
Molise	Emmer	2017	1	290.375	4.01231	2.61423	9.16963	2.37761	3.76695	5.75749	318.073	269.74	2.33056	1.96371	8.01129	1.13291	1.50515	2.15792	286.842	20.635	1.68175	0.650517	1.15834	1.2447	2.2618	3.59956	31.2316
Molise	Emmer	2017	2	287.884	4.07087	2.56371	8.73522	2.31464	3.88474	5.61788	315.071	267.043	2.35532	1.90669	7.61072	1.05749	1.50612	2.09362	283.573	20.8413	1.71555	0.657023	1.12449	1.25715	2.37862	3.52427	31.4984
Molise	Emmer	2017	3	276.063	3.7893	2.4799	8.55949	2.17025	3.776	5.56465	302.402	256.253	2.19097	1.82965	7.53385	1.05576	1.53752	1.96803	272.369	19.8096	1.59834	0.650249	1.02564	1.11449	2.23848	3.59663	30.0334
Molise	Emmer	2017	4	276.063	3.98995	2.45184	9.13001	2.19199	3.82213	5.74915	303.398	256.253	2.37547	1.77584	8.07198	1.06601	1.58365	2.15253	273.279	19.8096	1.61448	0.676002	1.05803	1.12598	2.23848	3.59663	30.1192
Agnone	Emmer	2015	1	319.796	4.31721	2.66702	9.72917	2.42848	4.07523	6.02601	349.039	300.02	2.67317	2.03713	8.64056	1.22408	1.81812	2.40016	318.813	19.7766	1.64403	0.629886	1.08861	1.2044	2.25711	3.62585	30.2265
Agnone	Emmer	2015	2	305.388	4.34453	2.63058	9.34869	2.22908	3.86327	6.16504	333.97	285.019	2.66777	1.97518	8.29404	1.08307	1.6075	2.39416	303.04	20.3699	1.67675	0.655403	1.05465	1.14601	2.25577	3.77088	30.9294
Agnone	Emmer	2015	3	317.192	4.4097	2.68659	10.0539	2.2875	4.07732	6.06238	346.769	297.019	2.69991	2.03755	8.91058	1.16432	1.88904	2.39992	316.121	20.1722	1.70979	0.64904	1.14336	1.12319	2.18828	3.66246	30.6483
Agnone	Emmer	2015	4	334.797	4.27299	2.91404	11.0441	2.34751	4.12144	6.0048	365.502	315.021	2.69343	2.2713	9.92315	1.23488	1.90902	2.34375	335.396	19.7766	1.57956	0.642741	1.12094	1.11263	2.21241	3.66105	30.106
Agnone	Emmer	2016	1	480.905	5.98142	4.11266	14.5882	3.40468	5.37847	8.19052	522.561	454.714	3.84688	3.27849	13.2322	1.85523	2.53731	3.52858	482.993	26.1907	2.13454	0.834173	1.35602	1.54944	2.84117	4.66194	39.568
Agnone	Emmer	2016	2	502.855	6.132	3.99245	16.1932	3.25833	5.93623	8.20295	546.57	477.45	4.0822	3.17504	14.7532	1.81431	2.95064	3.59042	507.816	25.405	2.0498	0.817405	1.43995	1.44402	2.98559	4.61253	38.7543
Agnone	Emmer	2016	3	462.978	6.08079	3.91156	14.3044	3.29146	5.44745	8.58648	504.6	436.526	3.96802	3.08624	12.8339	1.71118	2.4882	3.73666	464.35	26.4526	2.11277	0.825321	1.4705	1.58028	2.95925	4.84982	40.2505
Agnone	Emmer	2016	4	498.832	6.73035	4.28602	16.0258	3.26354	5.87994	8.10044	543.118	472.903	4.51149	3.40963	14.6127	1.83486	2.97929	3.66973	503.921	25.9288	2.21886	0.876393	1.41312	1.42868	2.90065	4.43071	39.1972
Agnone	Emmer	2017	1	300.612	4.01982	2.62712	9.21505	2.31765	3.90315	5.76826	328.463	280.618	2.37403	1.96433	8.0818	1.10002	1.73422	2.24494	298.117	19.9939	1.6458	0.662797	1.13325	1.21763	2.16893	3.52332	30.3456
Agnone	Emmer	2017	2	301.412	4.11058	2.63462	9.26038	2.26904	4.08038	6.05725	329.824	280.618	2.44979	1.92504	8.0818	1.11125	1.68371	2.24494	298.114	20.7936	1.66079	0.709582	1.17858	1.15779	2.39667	3.8123	31.7093
Agnone	Emmer	2017	3	308.031	4.36735	2.61587	10.1502	2.31562	3.88468	5.77331	337.138	289.036	2.75741	2.02326	9.10465	1.21395	1.71688	2.35854	308.211	18.9942	1.60995	0.592618	1.04553	1.10166	2.16781	3.41477	28.9265
Agnone	Emmer	2017	4	295.199	3.98905	2.6579	8.97124	2.23826	3.91298	5.95227	322.921	275.006	2.42555	2.02129	7.83766	1.06702	1.69953	2.17804	292.235	20.1938	1.56351	0.63661	1.13358	1.17124	2.21344	3.77422	30.6864
PN-6-37	Emmer	2015	1	271.758	3.59202	2.44799	8.61954	2.08129	3.67278	5.38125	297.553	253.121	2.11862	1.86044	7.59362	1.03273	1.50354	1.96422	269.194	18.6377	1.4734	0.587553	1.02591	1.04856	2.16924	3.41704	28.3594
PN-6-37	Emmer	2015	2	281.697	3.97187	2.3931	9.25761	2.07034	3.51284	5.33389	308.237	263.246	2.3929	1.78744	8.29224	1.01086	1.53209	2.14808	280.409	18.4513	1.57897	0.605665	0.965373	1.05947	1.98075	3.1858	27.8274
PN-6-37	Emmer	2015	3	282.256	3.76821	2.56505	8.48677	2.21926	3.78073	5.47326	308.549	263.246	2.20337	1.93486	7.5025	1.10563	1.61106	2.02173	279.625	19.0104	1.56485	0.630196	0.984266	1.11363	2.16966	3.45154	28.9246
PN-6-37	Emmer	2015	4	267.628	3.91037	2.31861	8.27438	2.09322	3.7584	5.74124	293.724	248.058	2.2995	1.70168	7.2185	0.992233	1.45858	2.08369	263.813	19.5696	1.61087	0.616931	1.05588	1.10098	2.29982	3.65755	29.9116
PN-6-37	Emmer	2016	1	407.461	5.25298	3.41086	12.2173	2.83969	4.98965	6.86359	443.035	384.202	3.31951	2.66252	10.9498	1.4907	2.46658	2.8892	407.981	23.2584	1.93347	0.748338	1.26758	1.34899	2.52307	3.97439	35.0542
PN-6-37	Emmer	2016	2	414.68	5.43282	3.57589	13.5245	2.83176	5.01427	7.07979	452.139	391.886	3.66806	2.79807	12.3444	1.53619	2.51591	3.10374	417.853	22.7932	1.76476	0.777818	1.18012	1.29557	2.49836	3.97605	34.2859
PN-6-37	Emmer	2016	3	390.93	5.29863	3.21103	12.7239	2.72543	4.74327	6.83451	426.466	368.834	3.55187	2.47857	11.5076	1.43108	2.14661	2.98018	392.93	22.0955	1.74676	0.732464	1.21624	1.29435	2.59666	3.85433	33.5363
PN-6-37	Emmer	2016	4	426.206	5.61332	3.46653	12.8108	2.89016	4.90084	7.61644	463.504	403.412	3.84855	2.71093	11.6183	1.58138	2.29945	3.35639	428.827	22.7932	1.76476	0.755595	1.19254	1.30879	2.60139	4.26005	34.6763
PN-6-37	Emmer	2017	1	299.876	4.0524	2.55417	9.11417	2.23641	3.87123	5.43833	327.143	280.464	2.54942	1.90435	8.07738	1.14429	1.69961	2.08666	297.926	19.412	1.50297	0.649816	1.03679	1.09212	2.17162	3.35167	29.217
PN-6-37	Emmer	2017	2	303.458	4.19478	2.65228	9.36541	2.2685	3.83285	5.88625	331.658	283.269	2.54942	2.00271	8.24313	1.14441	1.66562	2.22083	301.095	20.1885	1.64536	0.649564	1.12228	1.12409	2.16723	3.66542	30.5624
PN-6-37	Emmer	2017	3	310.901	4.23839	2.55971	9.57725	2.23418	3.77328	5.67496	338.959	291.683	2.62515	1.96011	8.48798	1.1084	1.64509	2.3568	309.867	19.2179	1.61324	0.599598	1.08927	1.12578	2.12819	3.31816	29.0921
PN-6-37	Emmer	2017	4	312.929	4.34245	2.60754	9.94813	2.20043	3.98717	5.83621	341.851	294.488	2.80941	2.02019	8.92298	1.13083	1.81993	2.52081	313.712	18.4414	1.53303	0.587358	1.02516	1.0696	2.16723	3.31539	28.1392
PN-4-41	Emmer	2015	1	320.777	4.33521	2.69769	9.91862	2.42841	3.94465	5.87832	349.98	300.012	2.5921	2.01608	8.73034	1.22405	1.69207	2.25609	318.523	20.7649	1.74311	0.681609	1.18827	1.20437	2.25258	3.62224	31.4571
PN-4-41	Emmer	2015	2	322.739	4.18871	2.84063	10.6737	2.26195	4.04956	6.10014	352.853	303.012	2.64529	2.20593	9.54487	1.16357	1.70899	2.44834	322.729	19.7267	1.54342	0.634706	1.12886	1.09838	2.34057	3.6518	30.1244
PN-4-41	Emmer	2015	3	328.946	4.29231	2.91911	10.4111	2.39144	4.12381	6.26442	359.349	309.012	2.58643	2.27124	9.27036	1.22369	1.98386	2.64514	328.993	19.9343	1.70588	0.647866	1.14074	1.16775	2.13995	3.61928	30.3558
PN-4-41	Emmer	2015	4	318.4	4.21167	2.79498	10.4982	2.41719	4.23064	6.18314	348.735	297.012	2.48599	2.09987	9.35587	1.16429	1.69297	2.37609	316.187	21.3879	1.72568	0.695106	1.14233	1.2529	2.53767	3.80704	32.5486
PN-4-41	Emmer	2016	1	523.478	6.59296	4.25146	15.723	3.5431	5.9656	8.92096	568.475	495.979	4.46381	3.40242	14.2842	1.96408	2.82708	3.92815	526.849	27.4995	2.12915	0.849047	1.43877	1.57902	3.13852	4.99281	41.6268
PN-4-41	Emmer	2016	2	541.943	6.89717	4.49803	17.7005	3.64039	5.89081	8.77671	589.346	515.818	4.87448	3.68294	16.2483	2.12517	2.90921	4.12654	549.785	26.1245	2.02269	0.815085	1.45226	1.51522	2.98159	4.65017	39.5616
PN-4-41	Emmer	2016	3	504.739	6.40562	4.26791	15.7961	3.4896	6.25999	8.67092	549.629	476.14	4.02814	3.36631	14.2842	1.84742	3.02825	3.73294	506.427	28.5995	2.37748	0.901599	1.51191	1.64218	3.23174	4.93799	43.2024
PN-4-41	Emmer	2016	4	546.902	6.59452	4.38762	16.7916	3.65135	6.1653	9.21555	593.708	520.778	4.35891	3.57254	15.3109	2.16644	3.12467	4.33287	553.644	26.1245	2.23561	0.815085	1.48074	1.48492	3.04063	4.88268	40.0642
PN-4-41	Emmer	2017	1	316.54	4.35797	2.9013	9.71642	2.47254	4.39103	6.44695	346.826	294.263	2.54243	2.16283	8.56306	1.14174	1.74792	2.28348	312.705	22.2765	1.81553	0.738465	1.15336	1.3308	2.6431	4.16347	34.1212
PN-4-41	Emmer	2017	2	328.533	4.41368	2.79508	9.96043	2.4777	4.32071	6.24397	358.745	306.034	2.67167	2.05655	8.72196	1.21189	1.85456	2.3993	324.95	22.4992	1.742	0.738537	1.23847	1.26581	2.46614	3.84467	33.7949
PN-4-41	Emmer	2017	3	307.043	4.06211	2.72514	9.37463	2.44626	4.17146	6.32084	336.144	285.435	2.38909	2.05799	8.22054	1.13032	1.72974	2.39766	303.361	21.6082	1.67301	0.667152	1.15409	1.31594	2.44172	3.92318	32.7833
PN-4-41	Emmer	2017	4	310.654	4.36427	2.72815	9.54516	2.46401	4.26794	6.39119	340.415	288.378	2.62136	2.01865	8.3918	1.10737	1.85139	2.30702	306.676	22.2765	1.74291	0.709505	1.15336	1.35664	2.41655	4.08417	33.7396
Laudis	Triticum aestivum	2015	1	327.707	4.57035	2.91017	8.95278	2.40911	4.06477	5.76978	356.384	310.357	3.15633	2.3463	8.00721	1.40281	2.10422	2.68148	330.055	17.35	1.41403	0.563875	0.945575	1.0063	1.96055	3.0883	26.3286
Laudis	Triticum aestivum	2015	2	357.894	4.42339	3.11388	10.0126	2.33074	3.81657	5.76331	387.355	338.289	2.96695	2.51054	9.04814	1.37476	1.91484	2.52059	358.625	19.6055	1.45645	0.603346	0.964487	0.955985	1.90173	3.24272	28.7302
Laudis	Triticum aestivum	2015	3	332.025	4.95997	2.63789	7.73279	2.01146	4.08818	5.73409	359.189	313.46	3.50352	2.15859	6.80612	1.20642	1.87276	2.30608	331.314	18.5645	1.45645	0.479294	0.926664	0.80504	2.21542	3.42801	27.8754
Laudis	Triticum aestivum	2015	4	370.289	4.78372	3.15971	8.61801	2.42071	4.25559	5.56414	399.091	353.807	3.4404	2.67478	7.76699	1.51504	2.31464	2.81556	374.334	16.4825	1.34332	0.484933	0.851018	0.90567	1.94094	2.74859	24.757
Laudis	Triticum aestivum	2016	1	433.837	5.51116	3.45547	13.8294	3.20061	4.83689	7.90408	472.575	410.657	3.62199	2.70212	12.5661	1.85617	2.21755	3.77804	437.399	23.18	1.88917	0.75335	1.26331	1.34444	2.61934	4.12604	35.1757
Laudis	Triticum aestivum	2016	2	444.368	5.79467	3.20967	12.9757	3.02974	5.45765	8.47427	483.31	418.87	4.05663	2.35085	11.5608	1.57774	2.55018	4.30697	445.273	25.498	1.73804	0.858819	1.41491	1.452	2.90747	4.1673	38.0365
Laudis	Triticum aestivum	2016	3	485.897	5.86698	3.03328	14.8101	2.90874	4.28072	7.34682	524.144	459.936	3.69443	2.37787	13.4457	1.57774	2.10667	4.00473	487.143	25.9616	2.17255	0.655415	1.36437	1.331	2.17405	3.34209	37.0011
Laudis	Triticum aestivum	2016	4	420.888	5.48602	3.24422	13.2383	2.87734	4.69193	8.28537	458.711	394.231	3.76687	2.37787	12.0635	1.70768	2.4393	4.11807	420.704	26.657	1.71914	0.866352	1.17488	1.16966	2.25263	4.1673	38.007
Laudis	Triticum aestivum	2017	1	294.445	4.22077	2.20922	8.65366	2.23502	3.41436	5.47017	320.649	277.955	2.87684	1.67329	7.75496	1.2786	1.55099	2.53495	295.625	16.49	1.34393	0.535925	0.898705	0.95642	1.86337	2.93522	25.0236
Laudis	Triticum aestivum	2017	2	269.759	4.38772	2.07863	8.59641	2.12991	3.4918	5.75569	296.199	252.939	2.96314	1.62309	7.83251	1.31695	1.7216	2.58565	270.982	16.8198	1.42457	0.455536	0.763899	0.812957	1.7702	3.17004	25.217
Laudis	Triticum aestivum	2017	3	334.655	4.21111	1.91666	7.63986	2.18709	3.35835	5.35543	359.323	319.649	2.93438	1.45576	6.66926	1.24024	1.64405	2.88985	336.482	15.0059	1.27674	0.460895	0.970601	0.946856	1.7143	2.46558	22.8409
Laudis	Triticum aestivum	2017	4	308.673	4.16303	2.02253	9.76965	2.27961	3.35523	5.44215	335.705	291.853	3.02068	1.4223	8.7631	1.26581	1.65956	2.7124	310.697	16.8198	1.14234	0.600236	1.00655	1.01381	1.69567	2.72975	25.0082

## Sheet: DPPH
				Total	Bound	Free
Cultivar	Species	Year	Replicate	DPPH	DPPH	DPPH
Farvento	Emmer	2015	1	33.4766	20.4828	12.9938
Farvento	Emmer	2015	2	34.1659	21.3021	12.8638
Farvento	Emmer	2015	3	33.2717	20.278	12.9938
Farvento	Emmer	2015	4	31.523	19.049	12.474
Farvento	Emmer	2016	1	45.2285	27.0373	18.1913
Farvento	Emmer	2016	2	43.144	26.2262	16.9179
Farvento	Emmer	2016	3	42.2495	24.6039	17.6455
Farvento	Emmer	2016	4	40.2534	24.0632	16.1902
Farvento	Emmer	2017	1	30.5568	18.4818	12.075
Farvento	Emmer	2017	2	29.2631	17.1881	12.075
Farvento	Emmer	2017	3	30.3079	18.1122	12.1957
Farvento	Emmer	2017	4	31.5302	18.8514	12.6788
Guardiaregia	Emmer	2015	1	24.2145	14.397	9.8175
Guardiaregia	Emmer	2015	2	24.8886	14.9729	9.91568
Guardiaregia	Emmer	2015	3	25.0457	14.541	10.5047
Guardiaregia	Emmer	2015	4	25.085	14.9729	10.112
Guardiaregia	Emmer	2016	1	33.6575	20.9929	12.6646
Guardiaregia	Emmer	2016	2	34.8303	22.6723	12.158
Guardiaregia	Emmer	2016	3	32.5645	20.1532	12.4113
Guardiaregia	Emmer	2016	4	33.6609	20.3631	13.2978
Guardiaregia	Emmer	2017	1	22.8422	14.0154	8.82682
Guardiaregia	Emmer	2017	2	22.7903	13.8752	8.91509
Guardiaregia	Emmer	2017	3	23.6312	14.7161	8.91509
Guardiaregia	Emmer	2017	4	22.9978	14.4358	8.56202
Molise	Emmer	2015	1	27.3219	16.2602	11.0617
Molise	Emmer	2015	2	27.9337	16.0976	11.8361
Molise	Emmer	2015	3	27.4193	16.9106	10.5087
Molise	Emmer	2015	4	27.5952	16.4228	11.1724
Molise	Emmer	2016	1	36.4375	21.687	14.7505
Molise	Emmer	2016	2	36.9406	22.3376	14.603
Molise	Emmer	2016	3	37.5131	23.2051	14.308
Molise	Emmer	2016	4	37.6088	22.1208	15.488
Molise	Emmer	2017	1	25.0323	14.9594	10.073
Molise	Emmer	2017	2	25.9788	16.0065	9.97224
Molise	Emmer	2017	3	23.6311	14.0618	9.56932
Molise	Emmer	2017	4	24.3272	14.9594	9.36786
Agnone	Emmer	2015	1	27.2091	16.2602	10.9489
Agnone	Emmer	2015	2	25.8519	15.122	10.7299
Agnone	Emmer	2015	3	26.9305	16.748	10.1825
Agnone	Emmer	2015	4	29.1668	17.561	11.6058
Agnone	Emmer	2016	1	33.6807	20.5691	13.1116
Agnone	Emmer	2016	2	32.372	19.1293	13.2427
Agnone	Emmer	2016	3	33.5881	19.9521	13.636
Agnone	Emmer	2016	4	33.6627	20.1578	13.5049
Agnone	Emmer	2017	1	25.0325	15.271	9.76143
Agnone	Emmer	2017	2	23.9635	14.2021	9.76143
Agnone	Emmer	2017	3	24.9899	15.4237	9.5662
Agnone	Emmer	2017	4	25.9236	15.5765	10.3471
PN-6-37	Emmer	2015	1	24.1914	13.8791	10.3123
PN-6-37	Emmer	2015	2	24.1239	14.0179	10.1061
PN-6-37	Emmer	2015	3	24.3302	14.0179	10.3123
PN-6-37	Emmer	2015	4	23.9417	12.9075	11.0342
PN-6-37	Emmer	2016	1	31.9329	19.1627	12.7703
PN-6-37	Emmer	2016	2	31.8049	18.3962	13.4088
PN-6-37	Emmer	2016	3	31.9964	18.2045	13.7919
PN-6-37	Emmer	2016	4	33.0826	19.9292	13.1534
PN-6-37	Emmer	2017	1	22.1586	13.6493	8.50925
PN-6-37	Emmer	2017	2	21.7331	13.6493	8.08379
PN-6-37	Emmer	2017	3	20.6926	12.6939	7.9987
PN-6-37	Emmer	2017	4	23.9313	14.7413	9.18999
PN-4-41	Emmer	2015	1	27.0431	16.3016	10.7415
PN-4-41	Emmer	2015	2	28.2284	16.6276	11.6008
PN-4-41	Emmer	2015	3	27.4727	16.3016	11.1712
PN-4-41	Emmer	2015	4	28.0654	16.4646	11.6008
PN-4-41	Emmer	2016	1	36.7446	22.7269	14.0177
PN-4-41	Emmer	2016	2	35.5211	21.3633	14.1578
PN-4-41	Emmer	2016	3	38.9493	24.0905	14.8587
PN-4-41	Emmer	2016	4	38.1613	23.8633	14.298
PN-4-41	Emmer	2017	1	25.8341	14.8289	11.0052
PN-4-41	Emmer	2017	2	25.987	15.4221	10.5649
PN-4-41	Emmer	2017	3	25.4657	14.6806	10.7851
PN-4-41	Emmer	2017	4	25.3603	15.1255	10.2348
Laudis	Triticum aestivum	2015	1	48.0675	28.9575	19.11
Laudis	Triticum aestivum	2015	2	44.6102	27.2201	17.3901
Laudis	Triticum aestivum	2015	3	43.1623	25.7722	17.3901
Laudis	Triticum aestivum	2015	4	48.4438	28.3784	20.0655
Laudis	Triticum aestivum	2016	1	65.8944	39.3822	26.5122
Laudis	Triticum aestivum	2016	2	64.8262	40.1698	24.6563
Laudis	Triticum aestivum	2016	3	64.9858	37.4131	27.5727
Laudis	Triticum aestivum	2016	4	64.5611	40.1698	24.3912
Laudis	Triticum aestivum	2017	1	45.747	27.4482	18.2988
Laudis	Triticum aestivum	2017	2	42.1787	25.5268	16.6519
Laudis	Triticum aestivum	2017	3	45.93	27.9972	17.9328
Laudis	Triticum aestivum	2017	4	42.2702	25.2523	17.0179

## Sheet: Phenolic Compounds
				Phenolic Compounds
Cultivar	Species	Year	Replicate	Total	Bound	Free
Farvento	Emmer	2015	1	1537.38	1290.1	247.285
Farvento	Emmer	2015	2	1581.57	1341.7	239.866
Farvento	Emmer	2015	3	1437.19	1199.79	237.394
Farvento	Emmer	2015	4	1403.43	1161.09	242.339
Farvento	Emmer	2016	1	2102.78	1750	352.775
Farvento	Emmer	2016	2	2050.14	1715	335.136
Farvento	Emmer	2016	3	2022.05	1697.5	324.553
Farvento	Emmer	2016	4	2011.47	1697.5	313.97
Farvento	Emmer	2017	1	1496.44	1249.5	246.943
Farvento	Emmer	2017	2	1539.16	1311.97	227.187
Farvento	Emmer	2017	3	1376.58	1137.05	239.534
Farvento	Emmer	2017	4	1461.43	1212.02	249.412
Guardia	Emmer	2015	1	1187.09	983.535	203.555
Guardia	Emmer	2015	2	1133.5	944.194	189.306
Guardia	Emmer	2015	3	1251.87	1052.38	199.484
Guardia	Emmer	2015	4	1255.59	1062.22	193.377
Guardia	Emmer	2016	1	1606.59	1338.75	267.835
Guardia	Emmer	2016	2	1681.56	1392.3	289.262
Guardia	Emmer	2016	3	1579.81	1325.36	254.443
Guardia	Emmer	2016	4	1561.07	1298.59	262.478
Guardia	Emmer	2017	1	1161.96	968.362	193.598
Guardia	Emmer	2017	2	1187.13	978.046	209.086
Guardia	Emmer	2017	3	1185.2	997.413	187.79
Guardia	Emmer	2017	4	1150.34	958.679	191.662
Molise	Emmer	2015	1	1383.82	1166.68	217.142
Molise	Emmer	2015	2	1454.63	1248.34	206.285
Molise	Emmer	2015	3	1329.02	1096.68	232.342
Molise	Emmer	2015	4	1332	1108.34	223.657
Molise	Emmer	2016	1	1778.61	1489.95	288.659
Molise	Emmer	2016	2	1805.99	1534.65	271.339
Molise	Emmer	2016	3	1813.71	1504.85	308.865
Molise	Emmer	2016	4	1861.77	1564.45	297.319
Molise	Emmer	2017	1	1230.37	1032.43	197.938
Molise	Emmer	2017	2	1205.76	1011.78	193.979
Molise	Emmer	2017	3	1300.23	1094.38	205.855
Molise	Emmer	2017	4	1291.89	1084.05	207.834
Agno	Emmer	2015	1	1226.42	1029.42	196.995
Agno	Emmer	2015	2	1152.83	967.655	185.175
Agno	Emmer	2015	3	1212.63	1029.42	183.205
Agno	Emmer	2015	4	1146.48	957.361	189.115
Agno	Emmer	2016	1	1580.66	1324.4	256.259
Agno	Emmer	2016	2	1686.61	1430.35	256.259
Agno	Emmer	2016	3	1647.31	1403.86	243.446
Agno	Emmer	2016	4	1598.6	1324.4	274.197
Agno	Emmer	2017	1	1156.85	969.22	187.628
Agno	Emmer	2017	2	1215	1027.37	187.628
Agno	Emmer	2017	3	1153.41	978.912	174.494
Agno	Emmer	2017	4	1219.06	1037.07	181.999
PN-6-37	Emmer	2015	1	1163.31	958.797	204.518
PN-6-37	Emmer	2015	2	1198.85	977.973	220.879
PN-6-37	Emmer	2015	3	1118.06	901.269	216.789
PN-6-37	Emmer	2015	4	1222.25	1025.91	196.337
PN-6-37	Emmer	2016	1	1564.88	1304.1	260.779
PN-6-37	Emmer	2016	2	1457.95	1212.81	245.133
PN-6-37	Emmer	2016	3	1593.57	1317.14	276.426
PN-6-37	Emmer	2016	4	1590.96	1330.18	260.779
PN-6-37	Emmer	2017	1	1153.01	972.405	180.604
PN-6-37	Emmer	2017	2	1137.87	962.681	175.186
PN-6-37	Emmer	2017	3	1074.1	904.337	169.767
PN-6-37	Emmer	2017	4	1167.04	991.853	175.186
PN-4-41	Emmer	2015	1	1449.4	1212.16	237.237
PN-4-41	Emmer	2015	2	1456.26	1200.04	256.216
PN-4-41	Emmer	2015	3	1439.39	1187.92	251.472
PN-4-41	Emmer	2015	4	1517.38	1284.89	232.493
PN-4-41	Emmer	2016	1	1819.71	1529.85	289.858
PN-4-41	Emmer	2016	2	1787.02	1514.55	272.466
PN-4-41	Emmer	2016	3	1934.69	1621.64	313.046
PN-4-41	Emmer	2016	4	1736.61	1438.06	298.553
PN-4-41	Emmer	2017	1	1294.11	1082.29	211.819
PN-4-41	Emmer	2017	2	1270.57	1071.46	199.11
PN-4-41	Emmer	2017	3	1311.52	1103.93	207.583
PN-4-41	Emmer	2017	4	1226.82	1006.53	220.292
Laudis	Triticum aestivum	2015	1	1751.23	1501.76	249.47
Laudis	Triticum aestivum	2015	2	1753.72	1501.76	251.965
Laudis	Triticum aestivum	2015	3	1703.63	1441.69	261.943
Laudis	Triticum aestivum	2015	4	1756.27	1516.78	239.491
Laudis	Triticum aestivum	2016	1	2379.65	2038.4	341.25
Laudis	Triticum aestivum	2016	2	2352.44	2018.02	334.425
Laudis	Triticum aestivum	2016	3	2274.32	1936.48	337.837
Laudis	Triticum aestivum	2016	4	2209.66	1895.71	313.95
Laudis	Triticum aestivum	2017	1	1746.29	1514.24	232.05
Laudis	Triticum aestivum	2017	2	1583.26	1362.82	220.447
Laudis	Triticum aestivum	2017	3	1683.4	1453.67	229.73
Laudis	Triticum aestivum	2017	4	1636.75	1393.1	243.653
